# Supplementary material for: Denoising DNA deep sequencing data—high-throughput sequencing errors and their correction
Source: Brief Bioinform. 2015 May 29;17(1):154–79. doi: 10.1093/bib/bbv029 (PMC4719071; doi:10.1093/bib/bbv029)
Supplement: Supplementary Data [file supp_bbv029_suppl_data_updated.zip]

Archive with 3 entries (3 files):
- SupplementaryTable1.xls
- SupplementaryTable2.xls
- Supplementary_updated.pdf
