# Supplementary material for: Denoising DNA deep sequencing data—high-throughput sequencing errors and their correction
Source: Brief Bioinform. 2015 May 29;17(1):154–79. doi: 10.1093/bib/bbv029 (PMC4719071; doi:10.1093/bib/bbv029)
Supplement: Supplementary Data [file supp_bbv029_suppl_data_updated.zip › SupplementaryTable1.xls]

## Sheet: Sheet1
						per 100 nt
Platform	Kit	Library & Template	Publication	Organism	GC	Sub	Del	Ins	Indels	All
454 GS FLX	Titanium	Standard (Genoscreen, France)	Gilles2011	6 control DNA fragments by 454 (~500bp each)	medium	0.09	0.54	0.36	0.9	0.99
454 GS FLX						0.09	0.54	0.36	0.9	0.99
454 GS Junior	GSJ Titanium Sequencing Kit	Roche Rapid Library	Jünemann2013	Escherichia coli O157:H7 Sakai	medium	0.0543	--	--	0.4011	0.4554
454 GS Junior	Standard	Roche Rapid Library	Loman2012	Escherichia coli O104:H4 strain 280	medium	--	--	--	0.38	--
454 GS Junior						0.0543	--	--	0.39055	0.4554
Complete Genomics	Standard	Standard	Ross2013	Human NA12878	very low to very high	2.3	0.0099	0.0091	0.019	2.319
Complete Genomics						2.3	0.0099	0.0091	0.019	2.319
Illumina HiSeq	HiSeq 2000 (2x100bp)	Standard (Bentley2008)	Minoche2011	Arabidopsis thaliana Col-0	very low to medium	0.16	--	--	1.7e-05	0.160017
Illumina HiSeq	HiSeq 2000 (2x75bp)	Kozarewa2009 PCR-free	Quail2012	Staphylococcus aureus TW20	low	--	--	--	--	0.26
Illumina HiSeq	HiSeq 2000 (2x95bp)	Standard (Bentley2008)	Minoche2011	Beta vulgaris KWS2320	very low to medium	0.16	--	--	2.4e-05	0.160024
Illumina HiSeq	HiSeq 2000 v3	Fischer2011 w/ Kapa reagents	Ross2013	Human NA12878	very low to very high	0.3	0.023	0.017	0.04	0.34
Illumina HiSeq	HiSeq 2500 v1 (2x250bp)	Fischer2011 w/ Kapa reagents	Ross2013	Human NA12878	very low to very high	0.27	0.027	0.02	0.047	0.317
Illumina HiSeq	HiSeq 2500 v1 (2x250bp)	Fischer2011 w/ Kapa reagents PCR-free	Ross2013	Human NA12878	very low to very high	0.43	0.023	0.018	0.041	0.471
Illumina HiSeq						0.264	0.0243333	0.0183333	0.0256082	0.284673
Standard deviation						0.112383	0.0023094	0.00152753	0.0235112	0.118751
Illumina MiSeq	MiSeq (2x150bp)	Covaris S2 shearing + TruSeq adaptors	Loman2012	Escherichia coli O104:H4 strain 280	medium	0.1	--	--	0.001	0.101
Illumina MiSeq	MiSeq (2x150bp)	Kozarewa2009 PCR-free	Quail2012	Staphylococcus aureus TW20	low	--	--	--	--	0.8
Illumina MiSeq	MiSeq v1 (2x150bp PE)	Nextera DNA Sample Preparation Kit	Jünemann2013	Escherichia coli O157:H7 Sakai	medium	0.0921	--	--	0.0009	0.093
Illumina MiSeq	MiSeq v1 (2x250bp PE)	Fischer2011 w/ Kapa reagents	Ross2013	Plasmodium falciparum 3D7	very low	0.46	0.021	0.011	0.032	0.492
Illumina MiSeq	MiSeq v1 (2x250bp PE)	Fischer2011 w/ Kapa reagents	Ross2013	Escherichia coli K12 MG1655	medium	0.36	0.00097	0.00051	0.00148	0.36148
Illumina MiSeq	MiSeq v1 (2x250bp PE)	Fischer2011 w/ Kapa reagents	Ross2013	Rhodobacter sphaeroides 2.4.1	high	0.3	0.0018	0.00089	0.00269	0.30269
Illumina MiSeq	MiSeq v2 (2x150bp PE)	Fischer2011 w/ Kapa reagents	Ross2013	Plasmodium falciparum 3D7	very low	0.26	0.028	0.015	0.043	0.303
Illumina MiSeq	MiSeq v2 (2x150bp PE)	Fischer2011 w/ Kapa reagents	Ross2013	Escherichia coli K12 MG1655	medium	0.22	0.00095	0.00048	0.00143	0.22143
Illumina MiSeq	MiSeq v2 (2x150bp PE)	Fischer2011 w/ Kapa reagents	Ross2013	Rhodobacter sphaeroides 2.4.1	high	0.3	0.0013	0.001	0.0023	0.3023
Illumina MiSeq	MiSeq v2 (2x150bp PE)	Fischer2011 w/ Kapa reagents PCR-free	Ross2013	Plasmodium falciparum 3D7	very low	0.25	0.013	0.0057	0.0187	0.2687
Illumina MiSeq	MiSeq v2 (2x150bp PE)	Fischer2011 w/ Kapa reagents PCR-free	Ross2013	Escherichia coli K12 MG1655	medium	0.23	0.0012	0.00051	0.00171	0.23171
Illumina MiSeq	MiSeq v2 (2x150bp PE)	Fischer2011 w/ Kapa reagents PCR-free	Ross2013	Rhodobacter sphaeroides 2.4.1	high	0.28	0.0016	0.00089	0.00249	0.28249
Illumina MiSeq	MiSeq v2 (2x250bp PE)	Nextera DNA Sample Preparation Kit	Jünemann2013	Escherichia coli O157:H7 Sakai	medium	0.094	--	--	0.0009	0.0949
Illumina MiSeq						0.245508	0.00775778	0.00399778	0.00905	0.296515
Standard deviation						0.110793	0.010387	0.00545418	0.0143602	0.188668
Ion Torrent PGM	100bp	Bioruptor + Ion Torrent Protocol	Jünemann2013	Escherichia coli O157:H7 Sakai	medium	0.0929	--	--	0.352	0.4449
Ion Torrent PGM	Ion PGM 200 Sequencing Kit	Ion Plus Fragment Library Kit + Ion OneTouch 200 Template Kit	Bragg2013	Sulfolobus tokodaii DSM 16993 + Bacillus amyloliquefaciens DSM7	low to medium	0.07	1.07	1.76	2.83	2.9	indel-tolerant mapping compared to other PGM studies
Ion Torrent PGM	Ion PGM 200 Sequencing Kit	Ion Plus Fragment Library Kit + Ion OneTouch 200 Template Kit	Bragg2013	Deinococcus maricopensis DSM 21211	high	library preparation failed
Ion Torrent PGM	Ion PGM 200 Sequencing Kit	Ion Xpress Plus Fragment Library Kit + Ion OneTouch 200 Template Kit v2	Jünemann2013	Escherichia coli O157:H7 Sakai	medium	0.0303	--	--	0.3955	0.4258
Ion Torrent PGM	Ion PGM 200 Sequencing Kit	Ion Xpress Plus Fragment v5 + Ion PGM 200 Xpress Template Kit v3	Ross2013	Plasmodium falciparum 3D7	very low	0.38	0.9	0.68	1.58	1.96
Ion Torrent PGM	Ion PGM 200 Sequencing Kit	Ion Xpress Plus Fragment v5 + Ion PGM 200 Xpress Template Kit v3	Ross2013	Escherichia coli K12 MG1655	medium	0.18	0.53	0.44	0.97	1.15
Ion Torrent PGM	Ion PGM 200 Sequencing Kit	Ion Xpress Plus Fragment v5 + Ion PGM 200 Xpress Template Kit v3	Ross2013	Rhodobacter sphaeroides 2.4.1	high	0.14	0.55	0.37	0.92	1.06
Ion Torrent PGM	Ion PGM 200 Sequencing Kit	Ion Xpress Plus Fragment v5 + Ion PGM 200 Xpress Template Kit v3	Ross2013	Human NA12878	very low to very high	0.6	0.69	0.57	1.26	1.86
Ion Torrent PGM	Ion PGM 300 (400bp)	Ion Xpress Plus Fragment Library Kit + Ion OneTouch 200 Template Kit v2 DL (400bp)	Jünemann2013	Escherichia coli O157:H7 Sakai	medium	0.079	--	--	0.6722	0.7512
Ion Torrent PGM	Ion PGM 300 Sequencing Kit	Ion Xpress Plus Fragment Library Kit + Ion OneTouch 200 Template Kit v2 DL (300bp)	Jünemann2013	Escherichia coli O157:H7 Sakai	medium	0.0861	--	--	0.7054	0.7915
Ion Torrent PGM	Ion Sequencing 200 Kit	Ion Plus Fragment Library Kit + Ion Xpress Template 200 Kit	Bragg2013	Sulfolobus tokodaii DSM 16993 + Bacillus amyloliquefaciens DSM7	low to medium	0.17	1.98	2.69	4.67	4.84	indel-tolerant mapping compared to other PGM studies
Ion Torrent PGM	Ion Sequencing 200 Kit	Ion Plus Fragment Library Kit + Ion Xpress Template 200 Kit	Bragg2013	Deinococcus maricopensis DSM 21211	high	library preparation failed
Ion Torrent PGM	Ion Sequencing Kit	Ion Fragment Library Kit + Ion OneTouch Template Kit (100bp)	Bragg2013	Sulfolobus tokodaii DSM 16993 + Bacillus amyloliquefaciens DSM7	low to medium	0.04	0.8	0.84	1.64	1.68	indel-tolerant mapping compared to other PGM studies
Ion Torrent PGM	Ion Sequencing Kit	Ion Fragment Library Kit + Ion OneTouch Template Kit (100bp)	Bragg2013	Deinococcus maricopensis DSM 21211	high	extremely low read output
Ion Torrent PGM	Ion Sequencing Kit v2.0 (200bp)	Ion Xpress Fragment Library Kit + Ion Xpress Template Kit	Quail2012	Staphylococcus aureus TW20	low	--	--	--	--	1.71
Ion Torrent PGM	Standard	Bioruptor + Ion Torrent Protocol	Loman2012	Escherichia coli O104:H4 strain 280	medium	--	--	--	1.5	--
Ion Torrent PGM						0.169845	0.931429	1.05	1.45792	1.63112
Standard deviation						0.172534	0.500314	0.860194	1.21924	1.24217
Pacific Biosciences RS	DNA Sequencing Kit 1.0	DNA Template Prep Kit v1 + SMRTbell	Quail2012	Staphylococcus aureus TW20	low	--	--	--	--	12.86
Pacific Biosciences RS	DNA Sequencing Kit 1.1.1	DNA Template Prep Kit v1 + SMRTbell	Ross2013	Plasmodium falciparum 3D7	very low	0.68	3.3	14	17.3	17.98
Pacific Biosciences RS	DNA Sequencing Kit 1.1.1	DNA Template Prep Kit v1 + SMRTbell	Ross2013	Escherichia coli K12 MG1655	medium	0.77	3.2	17	20.2	20.97
Pacific Biosciences RS	DNA Sequencing Kit 1.1.1	DNA Template Prep Kit v1 + SMRTbell	Ross2013	Rhodobacter sphaeroides 2.4.1	high	0.76	2.9	16	18.9	19.66
Pacific Biosciences RS	C1	C1	Ono2013	Escherichia coli 55989	medium	1.48	8.84	4.63	13.47	14.95
Pacific Biosciences RS	C1	C1	Ono2013	Saccharomyces cerevisiae	low	0.8	9.26	1.81	11.07	11.87
Pacific Biosciences RS	C2	C2	Ono2013	Escherichia coli K12	medium	1.48	10.79	3.06	13.85	15.33
Pacific Biosciences RS	C2	C2	Ono2013	Vibrio cholerae N5	medium	1.75	10.24	3.93	14.17	15.92
Pacific Biosciences RS						1.10286	6.93286	8.63286	15.5657	16.1925
Standard deviation						0.447613	3.61163	6.69375	3.29386	3.16667
	protocol details are as detailed as provided by the publication	protocol details are as detailed as provided by the publication
(Partly) Excluded Papers	Reason
Liu2012	very poor methods documentation and ambiguous labelling of graphs
Ono2013	samples that seem to come from machine vendor were excluded; general lack of thorough method documentation
