# Supplementary material for: Denoising DNA deep sequencing data—high-throughput sequencing errors and their correction
Source: Brief Bioinform. 2015 May 29;17(1):154–79. doi: 10.1093/bib/bbv029 (PMC4719071; doi:10.1093/bib/bbv029)
Supplement: Supplementary Data [file supp_bbv029_suppl_data_updated.zip › SupplementaryTable2.xls]

## Sheet: Sheet1
Tool	Citation	Main Approach	Data Structure(s)	k-mer Length	k Choice Reasoning	Global k-mer Trust Threshold	Error Model	Correction	Q	I	Further Distinctions	Software avail	Details	Caveats
Acacia	2012Bragg	MSA and clust	hash of RLE prefixes	6 (RLE!)	---		emp hopo uc and oc probs	iterative MSA, iterative clust refinement using statistical tests, clust cons	-	.5	6-mers of RLE read prefixes; tests all RL discrepancies using 3 bins: uc, main mode, oc; breaks clust w/ consistent mismatches to cons; includes demultiplexing	http://sourceforge.net/projects/acaciaerrorcorr/	separate binomial tests for uc and oc prob if occ < 5 in one bin, one-sided goodnes of fit if occ > 5 in all bins;
AHA	2012Bashir	read alignment						implicit LR corr in scaffolding	-	.5	scaffolding of existing contigs from SRs by LRs, initial corr of LRs by SRs	https://github.com/PacificBiosciences/Bioinformatics-Training/wiki/AHA		PacBio corr only, but requires more accurate SRs
ALLPATHS	2008Butler	k-mer spec	---	16, 20 & 24	---	dyn: 1st loc min of emp k-mer cov dist	---	min Hamming D (Q weighted) corr per read	1	-	read correct only if all k-mers of 3 different ks solid	http://www.broadinstitute.org/science/programs/genome-biology/computational-rd/computational-research-and-development	threshold is first local minimum of empirical k-mer frequency distribution, consider k=(16,20,24), change has to be 10x more likely than original call based on quality values
ALLPATHS-LG	2011Gnerre	k-mer freq	---	24	balance uniq vs. sensitivity		---	majority col vote (Q weighted)	1	-	24-mer with 1 base gap in middle (every 13th base corr), contiguous 24-mer: all cols with >6 reads, consistency check of changes within read	http://www.broadinstitute.org/software/allpaths-lg/blog/?page_id=12	position specific quality score sums of different base calls, k=24, PreCorrect (split 24-mer = 25-mer with undefined middle position) and FindErrors (contiguous 24-mer)
AmpliconNoise	2011Quince	flowgram & corr reads clust (EM)	---				(i) emp pyroseq errors , (ii) emp PCR errors (learned confusion matrix)	(i)&(ii): EM of mixture model for flowgram/read generation likelihood of obs freq assuming certain generating sequences	-	1	mixture model with 1 exponential dist component per true seq, learns confusion matrix for PCR error corr from corrected pyroseq reads, aimed at 454 pyrosequencing of amplicons	https://code.google.com/p/ampliconnoise/downloads/list	EM clust of flowgrams that maximizes complete data likelihood
ARACHNE	2002Batzoglou	MSA	---	8-24			---	majority col vote (Q weighted), only applied when alt base has strong cov diff	1	1	chimera detection if central region with decreased cov (= drop in overlaps with other reads)	http://www.broadinstitute.org/science/programs/genome-biology/computational-rd/computational-research-and-development	substitution correction by frequency in MSA, transitive good overlap between reads and absence of any good overlap reads at position flag chimeras, looks at one position col at a time (as compared to MisEd)
AutoEdit	2004Gajer	MSA & chromatogram	---				resolvedness of chromatogram peaks over regions	base recall using base freqs from assembly/mapping	1	1	base recall, integration of chromatogram context info, aimed at Sanger data	na (any more)	mapping of reads and correction of discrepancies from consensus by inspection of their encompassing region in the chromatogram
BFC	2015Li	k-mer spec	bloom filter & hash table	31,55	trade-off repeat resolution vs. k-mer coverage	man: 3	---	walk through read from longest trusted region, find optimal correction by extension with penalties for corr	1	.5	refined from fermi; exhaustive search of corr, including corr of trusted k-mers; skip testing of alternatives for high-quality bases in trusted k-mers	https://github.com/lh3/bfc
BayesHammer	2013Nikolenko	k-mer spec & Hamming graph	repl sorted k-mer lists (Hamming graph), disjoint set (connected components)	21 (def)	---		error prob = Q	improves Hammer by subclustering of connected components and read-based correction	1	-	k-means clustering of connected components, penalised by Bayesian information criterion; k-mer spectrum based on cluster quality; outputs reads	http://bioinf.spbau.ru/en/spades
BLESS	2014Heo	k-mer spec	hash table (counting), bloom filter (k-mer spec)	---	(i) #k-mers/4^k ≤ 0.0001 (ii) max # corr bases	dyn: 1st loc min of emp k-mer cov dist	---	find solid min edit D path between solid k-mer islands in reads, paths beyond read ends for errors at ends	1	.5	reverses some bloom filter false positive changes, better corr of errors at read ends by read extension	http://sourceforge.net/projects/bless-ec/	finds solid k-mer islands in reads and extends them by correction, extends reads to have k k-mers covering potential errors at beginning or end of read
Bloocoo	2014Drezen	k-mer spec	bloom filter	31 (def)	---	man (def = 3-6)	---	as Musket	-	.5	as Musket; accepts only corr supported by multiple solid k-mers to avoid bloom false pos corr	https://gatb.inria.fr/gatb/binaries/
Blue	2014Greenfield	k-mer spec	hash table (partitioned)	k>20 (manual)	uniq (manual)	dyn per-read thr: 1/3 of harmonic mean of k-mer cov, excluding low-cov k-mers	low-cov, cov drops, end of hopo runs	left-to-right depth-first traversal of all viable k-mer corr	-	1	decouples k-mer spec generation from error corr, allowing cross-corr between datasets	http://www.bioinformatics.csiro.au/blue
Coral	2011Salmela	MSA	hash table (k-mer to reads map), adjacency list	k≈log_4|G|	uniq, but k<L/2 (existence of correct k-mer in read)		---	corr w/ thr of Q weighted rel base covs	1	1	considers MSA Q	http://www.cs.helsinki.fi/u/lmsalmel/coral/	iterative MSA with new consensus generated by each successful Needleman-Wunsch pairwise alignment of reads
CUDA-EC	2010Shi (two papers)	k-mer spec	counting bloom filter	20	“Illumina def”	man: assume Poisson dist of true k-mers	---	min Hamming D corr, max # k-mer corr first, greedy per read	1	-	intro of bloom filter & CUDA parallelization	http://sourceforge.net/projects/cuda-ec/	speedup by parallel error correction on GPUs and reduced memory by use of Bloom filter for k-mer Spectrum storage
DecGPU	2011Liu	k-mer spec	bloom filter	21 (def)	---	man (def = 6)	---	majority col vote	-	-	CUDA & MPI parallelization	http://decgpu.sourceforge.net/homepage.htm#latest	spectral alignment, bloom filter (space-efficient but at expense of false positives = unidentified sequencing errors), filters out correct reads by solidity vectors and uses solidity vectors for k-mer correction, votes by number of k-mers fixed by each possible base substitution, CPU- and GPU-based parallelization (MPI, OpenMP, CUDA), iterative approach as in 2001Pevzner, includes trimming step a…
DeNoiser	2010Reeder	flowgram clust (EM)	---				(AmpliconNoise:(i))	(AmpliconNoise:(i))	-	1	fast pre-clust using exact prefixes, aimed at 454 pyrosequencing of amplicons	http://www.microbio.me/denoiser/	faster heuristic based on principle of AmpliconNoise
ECHO	2011Kao	MSA	hash table (k-mer to reads map), adjacency list	k≈L/6	trade-off discussion		read pos specific confusion matrix (EM estimated)	max a posteriori estimate of base call given base covs at col weighted by confusion matrix	-	-	heterozygosity model	http://uc-echo.sourceforge.net/	neighbour finding and maximum a posteriori error correction, based on Poisson distribution fitting to data-subset for threshold determination, expectation maximization algorithm on position dependent 4x4 substitution matrices
ECTools	2014Lee	MSA	---				---	corr of LRs with unitigs from pre-assembled SRs	-	1	(i) unitigs from SRs; (ii) align LRs to unitigs; (iii) optimisation using longest increasing subsequence; (iv) correction to unitigs	https://github.com/jgurtowski/ectools	(i) assembly of SRs into unitigs (Celera assembler recommended); (ii) alignment of LRs to unitigs using nucmer; (iii) alignment optimisation using longest increasing subsequence algorithm of delta-filter (MUMmer); (iv) show-snps finds mismatches, corr towards unitigs	PacBio corr only, but requires more accurate SRs
EDAR	2010Zhao	k-mer spec & k-mer freq clust of read pos	---	---	---	dyn: 1st loc min of emp k-mer cov dist	---	removes error bases (splits reads)	-	.5	GC content adjustment (per k-mer), identify and remove error bases as pos cluster within read of low k-mer freq (variable bandwidth mean-shift method)	na	clust k-mer counts (adjusted for the k-mer's GC content!) along each read using variable bandwidth mean-shift (VBMS), removes error bases thereby splitting reads, threshold is first local minimum of empirical k-mer frequency distribution
EULER	2001Pevzner	k-mer spec	---	20, 100	---	man: X	---	min Hamming D corr, max # k-mer corr first, greedy per read	-	-	initial usage of k-mer spec for error corr	cseweb.ucsd.edu/~ppevzner/software.html	first to introduce k-mer frequency correction, iterative correction
EULER	2004Chaisson	k-mer spec	---	15 - 20	shorter k-mers always solid	man: X	---	min Levenshtein D corr per read, dyn programming	-	1		cseweb.ucsd.edu/~ppevzner/software.html	first to introduce k-mer frequency correction, spectral alignment correction (dynamic programming)
EULER-SR	2008Chaisson	k-mer spec	---	15	---	man: assume Poisson dist of true k-mers	---	min Hamming D corr, max # k-mer corr first, greedy per read	-	-	iterative relaxation of k-mer trust thr (high cov to low)	cseweb.ucsd.edu/~ppevzner/software.html	threshold manually chosen, informed by assuming Poisson distribution for correct k-mer frequencies
EULER-USR	2009Chaisson	k-mer spec	repeat graph (simplified de Bruijn) of read prefixes	20	---	dyn: 1st loc min of mixed Poisson & Gaussian dist fit	---	min Hamming D corr, max # k-mer corr first, greedy per readprefix, suffix corr w/ repeat graph of prefixes	-	-		cseweb.ucsd.edu/~ppevzner/software.html	two steps: (i) correction of (more accurate) prefixes with classical k-mer spectrum approach, (ii) correction by mapping into and correcting towards repeat graph of prefixes; threshold is first local minimum of mixed Poisson (untrusted) and Gaussian (trusted) k-mer frequency distributions
fermi	2012Li	k-mer spec & k-mer freq	suffix array (BWT & FMD index), hash table (k-mer spec)	23 (def)	---	man: def=3	---	prefix majority vote for low Q base occ	1	-		https://github.com/lh3/fermi	uses suffix array (with BWT and FM index) to create hash table with all 23-mers with cov >=3 as keys and occurences of following bases (24th pos) connected to the 23 mer, minimizes heuristic cost function over the frequencies and respective qualities
Fiona	2014Schulz	k-mer freq	suffix array (partial)	various	as HiTEC	dyn: from k and error prob	hierarchichal statistical model	per possible corr: majority vote of all overlapping pos of correct reads, greedy among diff corr pos within read	-	1	details of statistical model: see Suppl. Table 2	http://www.seqan.de/projects/fiona/	k-mer threshold: log odds ratio that k-mer has error vs. no error; exp cov from |G|, L, k, N and uniform cov dist; prob obs cov: Poisson dist given k, #errors, error prob, exp cov, N w/ #errors; error vs. no error per pos by log odds ratio that obs cov from k-mer w/ 1+ errors vs. correct; does not correct repeat regions (high cov suffixes)
FreClu	2009Qu	clust reads w/ Hamming D	hash table, repl sorted read lists (Hamming D)				read pos & Q specific base confusion matrix	count corr	1	-	cluster reads by Hamming distance, create cluster tree from covs, then maps only root read, extends POLYBAYES error model, aimed at RNAseq	http://mlab.cb.k.u-tokyo.ac.jp/~quwei/DeNovoShortReadclust/	extends error model of POLYBAYES to account for bias in substitution errors and read positions, clusters reads in trees by Hamming distance, only root mapped to reference
Hammer	2011Medvedev	k-mer freq & Hamming graph	repl sorted k-mer lists (Hamming graph), union-find (connected components)	55 (def)	trade-off discussion		---	corr of k-mers to max likelihood cons of connected component, break likelihood ties by majority vote on Q-weighted k-mer covs	1	-	no uniform cov assumption, singletonCutoff for min cov (def=1), saveCutoff to keep multiple k-mers per cluster if cov above, outputs k-mers only	http://bix.ucsd.edu/projects/hammer/	Hamming graph from multiple k-mer lists sorted with different spaced seeds, Bernoulli trial over k-mers within k-mer clusters (Hamming graph neighbourhoods)	outputs k-mers, not reads and removes read pairing info
HECTOR	2014Wirawan	k-hopo spec	bloom filter and hash table	21 (def, k-hopo)	---	dyn: 1st loc min of emp k-mer cov dist	---	as Musket, but using k-hopos to test for base trust	-	1	k-hopos instead of k-mers for emp cov dist: k-hopo encodes k consecutive hopo runs by 1-byte run-length encoding; allows up to 3-base indels	http://hector454.sourceforge.net/
HiTEC	2011Ilie	k-mer freq	suffix array	various	min false negatives or false positives given per-base error rate	dyn: from |G|, L, N, substitution error prob	---	unambiguous corr: majority vote, break ties by 2 nt lookahead	-	-	iterates over various k-mer sizes: values either minimize # uncorrectable reads (false negatives) or # destructible reads (false positives)	http://www.csd.uwo.ca/~ilie/HiTEC/	correct last position in a suffix of length k+1 by frequency of witnesses (k-mers) for that base (if under threshold determined from genome length, subs error probability, read length and read count), varies k-mer size between value that minimizes number of uncorrectable reads (false negatives) and number of destructible reads (false positives) reads	correction only works if error is preceded by correct k-mer
Hybrid-SHREC	2010Salmela	k-mer freq	suffix trie	(SHREC)	(SHREC)	adjusted to current k by tuning parameter alpha	---	(SHREC) plus look up & down one trie level (rerooting for indel corr)	-	1	inspects multiple k	http://www.cs.helsinki.fi/u/lmsalmel/hybrid-shrec/	Bernoulli trials plus variance to determine subtree leaf number expectation and correction of abberations (improves on SHREC by accounting for variable read length in the Bernoulli trials), comparison with siblings of parent or children of siblings for indel correction (improvement over SHREC)	only single base indels
KEC	2012Skums	k-mer spec & k-mer freq clust of read pos & MSA	hash	25 (def)	clear weak/solid separation vs. error resolution	dyn: end of 1st stretch of 0 cov in emp k-mer cov dist	---	min edits per read in weak regions with max resulting k-mer cov	-	1	identify error regions as in EDAR; iterate over rounds of error corr; eliminate very low-frequency haplotypes from MSA of unique reads; not benchmarked against other k-mer corr	http://alan.cs.gsu.edu/NGS/?q=content/pyrosequencing-error-correction-algorithm	iterations are done 1st for regions < k, then for regions longer k
Lighter	2014Song	k-mer spec	bloom filter	23	max gain in correct bases		---	as BLESS	1	-	3 passes over reads: (i) subsample k-mers into 1st bloom filter, (ii) trusted read parts of length k into 2nd bloom filter, (iii) as BLESS	https://github.com/mourisl/Lighter	3 passes over reads: (i) subsample all existing k-mers is stored in 1st bloom filter w/ prob alpha, (ii) consecutive read parts of length k where each contained pos has min overlapping k-mers and min Q at position (above both the 5th percentile of first and last position of first 1mio reads) is stored in 2nd bloom filter, (iii) correction as in BLESS with 2nd bloom filter
LoRDEC	2014Salmela	k-mer spec	de Bruijn graph in bloom filters	17-21 (def)	---	man (def = 2-3)	---	corr of weak LR regions by traversal of SR de Bruijn graph	-	1	de Bruijn graph from solid k-mers of SRs; corr of weak LR regions by graph traversal(s) from solid k-mer regions as seeds	http://atgc.lirmm.fr/lordec/	compare to EULER-USR approach of read threading	PacBio corr only, but requires more accurate SRs
LSC	2012Au	MSA					---	hybrid read set cons corr of RLE compressed reads	-	1	(i) RLE compress SRs and LRs, (ii) map RLE SRs onto RLE LRs, (iii) correct LRs to MSA cons and trim to SR covered regions	http://www.healthcare.uiowa.edu/labs/au/LSC/		PacBio corr only, but requires more accurate SRs
MisEd	2003Tammi	MSA	table (k-mers to reads map)				---	majority vote if col NOT defined nucleotide pos (prob model to test coincidence of deviations)	1	-	alt base linkage within reads (differentiation repeats/polymorphisms vs. errors)	na	multiple sequence alignment, DNP (defined nucleotide position) identification and Poisson model for testing of coincidence of close-by DNPs for error correction
Musket	2013Liu	k-mer spec	bloom filter into hash table	21 (def)	---	dyn: 1st loc min of emp k-mer cov dist	---	two-sided conservative, one-sided aggressive and voting-based refinement	-	-	corr unambiguous errors if change makes leftmost & rightmost overlap k-mer solid, otherwise extension from solid region & col majority vote plus lookahead k-mer consistency check (def=2) plus max changes per k-mer (def=4)	http://musket.sourceforge.net/homepage.htm#latest	three-step correction: (i) two-sided (left- and right-most k-mer covering a low coverage base must agree unambiguously for correction), (ii) aggressive one-sided correction (extension of trusted regions in both directions, correction by first k-mer seeing low coverage base, ambiguity resolved by multiplicity, contiguity check with following x k-mers (default 2)) (iii) voting based refinement (sim…
MyHybrid	2011Zhao	MSA	suffix array	k≈log_4(200*|G|)	(Quake)	dyn: half the exp k-mer occs given error prob	---	majority col vote	-	1	k-mer cov thr for MSA seeds	na	use common substrings of sufficient length and coverage (global thresholds from genome length, coverage and error rate) as seeds for MSA
N-corr	2014Shin	hopo pattern in 454 reads	---				hopo pattern	--	-	-		http://nar.oxfordjournals.org/content/suppl/2014/01/27/gku070.DC1/nar-00508-met-k-2013-File010.docx	Ns follow homopolymers after 1 to 3 different nucleotides and the N should actually be the nucleotide seen in the homopolymer -> simple correction
Nanocorr	2015Goodwin	MSA	---				---	cons of SR alignment	-	1	align SRs to LRs, dynamically find optimal alignment	https://github.com/jgurtowski/nanocorr	BLAST for alignment of SRs onto Oxford Nanopore reads; dynamical optimisation of alignment based on longest-increasing-subsequence problem	Oxford Nanopore corr only, but requires more accurate SRs
pacbio_qc	2013Jiao	read filter (SVM)	see LIBSVM package				mean Q & CCS pass # of read	SVM regression trained on known spike-in	1			http://david.abcc.ncifcrf.gov/manuscripts/pacbio_qc/	SVM ranking of reads using read mean of the PacBio quality values and pass number over CCS, trained on known spike-in sequences with known accuracy of these reads as dependent variable
PBcR	2012Koren	MSA	---					hybrid read set corr	-	.5	(i) map SRs onto LRs, (ii) correct LRs to MSA cons	http://cbcb.umd.edu/software/PBcR/
Potts model	2013Aita	reads clust w/ Hamming D	---				error prob = Q	max likelihood Potts model estimation on Hamming neighbourhoods by clust col pos	1	-		na	Potts model (parameters estimated by maximum a posteriori probability), possibly unfeasible for larger datasets and difficult to extend, no information on algorithmics
PREMIER	2013Yin	k-mer freq (HMM, EM)	---	“optimize performance”	uniq vs. sufficient cov		k-mer transition probs from EM of its read pos, Q, cov & a base confusion matrix	max likelihood of seq generation w/ HMM	1	-		na	k-mer transition model
proovread	2014Hackl	read mapping	alignment matrix per LR				mapping w/ penalties portraying error probs	cons calling by majority vote		1	penalties for mapping reflect PacBio error probs; quality scores from SR base support; chimera detection; iterative w/ increasing sensitivity	http://proovread.bioapps.biozentrum.uni-wuerzburg.de/	penalties for mapping reflect PacBio error probs: gap open -1, gap extension -3, deletion -2, deletion extension -4, mismatch -11; chimera detection by loc bin-wise SR cov drop and bin entropy; iterative mapping and corr w/ increasing sensitivity
PSAEC	2011Zhao	k-mer freq	suffix array (partial)	20 (ex)	---	dyn: from |G|, L, N, substitution error prob	---	(HiTEC)	-	-	runtime & memory optimization by using only partial suffix array	na	optimizes HiTEC by using only partial suffix array (of predefined order/depth W = k-mer size), created by multikey quicksort of prefix-classified bins of P-long (6 or 7) suffix-prefixes, parallelizable on prefix bins
PyroNoise	2009Quince	clust: flowgrams					emp pyroseq errors	EM of mixture model for flowgram generation likelihood of obs freq assuming certain generating sequences				http://userweb.eng.gla.ac.uk/christopher.quince/Software/PyroNoise.html
Quake	2010Kelley	k-mer spec	bit array index (k-mer spec)	k≈log_4(200*|G|)	prob=0.01 for k-mer occ in k-mer space 4^k/2	dyn: mixed dist model fit & likelihood ratio	Q specific confusion matrix (learned from unambiguous initial corrections)	max likelihood k-mer changes, min Q pot error pos 1st	1	-	1st proper discussion of k-mer length trade-off, sophisticated k-mer dist mixture model: weak = Gamma, solid = Poisson, repeat k-mer multiplicity = Zeta	http://www.cbcb.umd.edu/software/quake/	Modelling of distributions for solid (Poisson) and insolid (Gamma) k-mers, repeat-k-mers from heavy tail projected by zeta-distribution
QuorUM	2013Marcais	k-mer freq	---	24 (def)	---		---	trim if no alt base with cov, correct if only one alt base with cov, one-pos lookahead if multiple alts with non-zero cov, break ties by cov continuity check	1	-	no uniform cov assumption: correcting k-mers at sudden cov drop along read, can remove contaminant k-mers, does trimming, conservative thr to not inspect high cov k-mers	http://www.genome.umd.edu/quorum.html	includes error trimming, questions k-mers only when coverage drop is sudden along a read, can remove contaminant k-mers
RACER	2013Ilie	k-mer spec	hash table	“computed from |G|”	---	dyn: from |G|	---	unambiguous weak to solid corrs	-	-		http://www.csd.uwo.ca/~ilie/RACER/	minimizes memory requirements, 2-bit nt encoding, random replacement of unknown bases, 64-bit k-mer encoding in hash table, 8 counters per k-mer for frequency of all 4 bases at both sides of k-mer
RECOUNT	2009Wijaya	read counts (EM)	---				average of Q values in alignment col gives read & pos specific error prob	count corr	1		EM of exp read counts	na (any more)	assumes Poisson distribution for true read counts, EM to estimate p_j (proportion of a read relative to total read count) and alpha (Poisson paramater)
REDEEM	2011Yang	k-mer spec	sparsehash	11 (def)	uniq of non-repeat k-mers	man (def=20), BUT dyn freq counts	learned sparsified k-mer confusion matrix	set each read pos to nt with max prob over all covering k-mers, corr of reads with weak k-mers	-	-	compute exp k-mer freq given obs k-mer freq (EM of max likelihood using k-mer misread probs)	http://aluru-sun.ece.iastate.edu/doku.php?id=redeem	repeat-aware, parametric error model can be trained on control lane, transition probabilities, EM algorithm to estimate maximum likelihood
Reptile	2010Yang	k-mer freq & Hamming graph	repl sorted k-mer list (Hamming graph)	k≈log_4|G| or 10≤k≤16	uniq of average k-mer	man: high & medium confidence k-mer thrs (Q)	---	min Hamming D corr of two consecutive k-mers (a tile) at a time if tile has low cov & low Q pos	1	-	k-mer freq ratio thr applied to pot correct vs. pot error k-mers in correction step (def=2)	http://aluru-sun.ece.iastate.edu/doku.php?id=reptile	tilings incorporate k-mer-context info, Hamming graph of k-mers in k-mer spectrum
SEECER	2013Le	MSA, col clust & HMM	hash table (k-mers to reads map)	17 (def)			learn HMM parameters for each MSA contig	one HMM per contig, read assignments to HMMs by log likelihood from Viterbi's alg	-	1	separates polymorphisms from errors by spec clust & spec relaxation of k-means on mismatch cols, aimed at RNAseq data	http://sb.cs.cmu.edu/seecer/	MSA from k-mer overlaps (k-mer hash table) and read clust on cols with minimum number of divergences (haplotype reconstruction!), HMM parameters iteratively learned from initial alignment and every iterative extension
SGA	2012Simpson	k-mer freq	suffix array (BWT & FM index)	31 (def)	emp choice from error corr on read subset with various (“sga stats”)	dyn: loc min of emp k-mer dist	---	leftmost & rightmost overlap k-mer check for alt bases with cov above thr	1	-	optional to use only base pos of PHRED Q above 20 for k-mer counting and thr determination	https://github.com/jts/sga	stores a suffix array in a Burrows-Wheeler-Transform, two distinct error correction procedures: standard is k-mer frequency based (scan reads for k-mers with frequency below threshold c); alternative is MSA-based for each read (also uses global threshold, flags conflicts where multiple alleles are above threshold and resolves by implicit local haplotype reconstruction!)
SGA	2012Simpson	MSA	suffix array (BWT & FM index)				---	corr conflicting cols if single base above corr cov thr (def=3)	1	-	checks mismatch linkage (conflict cols of read = multiple alt bases above conflict cov thr; exclude reads with mismatch at all conflicts from read's corr MSA)	https://github.com/jts/sga	stores a suffix array in a Burrows-Wheeler-Transform, two distinct error correction procedures: standard is k-mer frequency based (scan reads for k-mers with frequency below threshold c); alternative is MSA-based for each read (also uses global threshold, flags conflicts where multiple alleles are above threshold and resolves by implicit local haplotype reconstruction!)
ShoRAH	2010Zagordi,2011Zagordi	MSA & read clust	hash tables				---	loc majority rule within haplotype (in 3 windows overlapping each seq pos)	-	1	clust reads into haplotypes with Gibbs sampler of posterior dist of Dirichlet process mixture that models haplotypes	http://www.bsse.ethz.ch/cbg/software/shorah	iterative probobilistic read clust into haplotypes over (reference/consensus) positions in window, each position covered by three different windows
SHREC	2009Schroder	k-mer freq	suffix trie	[min {log_4(|G|), log_4(n)} + q] ≤k≤s	n = #reads, q: (1/4)^q < p, s: low cov thr for trie level	adjusted to current k by tuning parameter x	---	reroot branch if actual node cov below exp node cov (+- SD*tuning param) for current trie level	-	-	inspects multiple k	http://sourceforge.net/projects/shrec-ec/	subtree leaf number expectation from Bernoulli trial E(m) +- SD(m)*x based on current trie level m inspected and tuning parameter x (only intermediate levels are inspected!) and correction if actual frequency is below that value, effectively means a varied k-mer (=prefix=m) length
SleepEC	2013Sleep	read freq & Hamming graph	lists of nodes, node properties, node links	read length			read pos specific base confusion matrix	stat test of actual read abundance vs. predicted	-	-	for RNAseq reads; builds Hamming graph, learn base substitution matrix from trusted connected components
SOAPdenovo	2010Li	k-mer spec	hash table (k-mer freq)	k≈log_4|G|	uniq of average k-mer	man	---	min Hamming D corr per read by extending high-cov region, majority col vote, dyn programming	-	-		http://soap.genomics.org.cn/soapdenovo.html	hash table for k-mer counts, scanning reads starting at high coverage regions, marking low-coverage regions as potential errors for correction and using dynamic programming approach to find optimal solution with minimal changes
SOAPdenovo2	2012Luo	k-mer spec	hash or index table	k≈log_4(20*|G|)	k-mer space >10x genome k-mer space	man	---	col voting on unambiguous errors, voting on possible change paths (rooted at correct pos) for ambiguous errors	-	-		http://soap.genomics.org.cn/soapdenovo.html	hash table or index table for k-mer counts (consecutive and spaced k-mers), scanning reads and marking low-coverage regions as potential errors for correction, find optimal solution with minimal changes
SysCall	2011Meacham	MSA col classifier (logistic regression)	matrix (rows = pot het pos, cols = features)				posterior prob based on (i) Q diff to pos neighbours, (ii) seq context, (iii) strand bias	logistic regression model, distinguish errors from het at each pot het pos (thr 0.5)	1	-		http://bio.math.berkeley.edu/SysCall/	logistic regression classifier for SNVs versus systematic errors, using strand bias and magnitude of quality value drop (both large in systematic errors)
Trowel	2014Lim	k-mer spec	hash table (k-mer as key, max Q of corr pos as entry)	as Quake	as Quake	---	error prob = Q	compare Musket: (i) gapped k-mer (brick) correction, (ii) one-sided k-mer correction for read ends & consecutive error pos	1	-	k-mer spec purely Q-based (global Q thr), iteratively expanded by read-based boosting of low-Q pos	http://sourceforge.net/projects/trowel-ec/	k-mer spec purely Q-based (global Q thr to include top 8% of data, k-mers only solid if all bases above), k-mer corr pos (gap or adjacent) stored with max existing Q; k-mer spec iteratively expanded by read-based boosting of low-Q pos: (i) if solid k-mer exists, set to max Q, (ii) if no solid k-mer, corr to solid & set Q to max
ABBREVIATIONS:
# = number of
alt = alternative
alg = algorithm
BWT = Burrows Wheeler transform
CCS = circular consensus sequence
clust = cluster(ing)
col = column
cons = consensus
corr = correction
cov = coverage
D = distance
def = default
diff = difference
dist = distribution
dyn = dynamic
EM = expectation maximization
emp = empirical
exp = expected
FM = Ferragina Manzini
freq = frequency
|G| = genome size
HMM = hidden Markov model
hopo = homopolymer
I = indel = insertion/deletion
k = k-mer length
L = read length
LR = long read
loc = local
man = manual
max = maxmimum
min = minimum
MSA = multiple sequence alignment
N = #reads
na = not available
obs = observed
oc = overcall
occ = occurrence
pos = position
pot = potential
prob = probabilty
Q = quality
rel = relative
repl = replicated
RLE = run-length encoding
spec = spectrum
SR = short read
SVM = support vector machine
thr = threshold
uc = undercall
uniq = uniqueness
X = experience
